# Supplementary material for: Neural Mechanisms Underlying Breathing Complexity
Source: PLoS One. 2013 Oct 3;8(10):e75740. doi: 10.1371/journal.pone.0075740 (PMC3789752; doi:10.1371/journal.pone.0075740)
Supplement: Figure S1 — End-tidal PCO2 measurements during unloaded and inspiratory resistive load (ventilatory flow measurements) as well as during fMRI acquisition. Results are given for the 25 healthy subjects (A) and 25 COPD patients (B). C: End-tidal PCO2 measurements during resting state fMRI acquisition in healthy subjects (blue) and COPD patients (red). The means and standard deviations of the healthy subjects (n = 16) and the COPD patients (n = 17) are shown. (ZIP) [file pone.0075740.s001.zip]

Archive with 1 entries (1 files):
- FIGURES1.tif
