# Supplementary material for: Neural Mechanisms Underlying Breathing Complexity
Source: PLoS One. 2013 Oct 3;8(10):e75740. doi: 10.1371/journal.pone.0075740 (PMC3789752; doi:10.1371/journal.pone.0075740)
Supplement: Figure S2 — Comparisons between COPD patients having mild, moderate and severe dyspnea (Borg scale) at rest according to expiratory flow complexity (A), the amplitude of the low frequency oscillations (AlFO) of the ventro-lateral (VL) pons (B), and the pulmonary function index (FEV1/FVC) (C). The patients with a severe dyspnea have a higher level of expiratory flow complexity and greater activity of the VL pons, as compared with patients having mild dyspnea. This difference is even less sensitive for the pulmonary function. (ZIP) [file pone.0075740.s002.zip]

Archive with 1 entries (1 files):
- FIGURES2.tif
