# Supplementary material for: Neural Mechanisms Underlying Breathing Complexity
Source: PLoS One. 2013 Oct 3;8(10):e75740. doi: 10.1371/journal.pone.0075740 (PMC3789752; doi:10.1371/journal.pone.0075740)
Supplement: Figure S3 — Linear correlation between expiratory flow complexity (top: Noise limit, bottom: Largest Lyapunov exponent) and pulmonary function index (FEV1/FVC) in the whole population of healthy subjects and COPD patients. COPD patients are classified according to the diminution of their pulmonary function (GOLD classification). (ZIP) [file pone.0075740.s003.zip]

Archive with 1 entries (1 files):
- FIGURES3.tif
