# Supplementary material for: Neural Mechanisms Underlying Breathing Complexity
Source: PLoS One. 2013 Oct 3;8(10):e75740. doi: 10.1371/journal.pone.0075740 (PMC3789752; doi:10.1371/journal.pone.0075740)
Supplement: Figure S4 — Negative BOLD signal of the cerebral fMRI during inspiratory resistive loading in healthy subjects (left) and COPD patients (right). Group analyses of the block design are given for the healthy subjects (left, n = 16) and COPD patients (right, n = 17). Sagittal and axial slices are shown on the top panel. Bottom: The corresponding mean time series of the ventro-lateral medulla of the 16 healthy subjects and 17 COPD patients are shown. The figures show the diminution of the BOLD signal during each application of the resistive load (5 cycles of rest (R: black line) and active task (A: red line) with resistive load). (ZIP) [file pone.0075740.s004.zip]

Archive with 1 entries (1 files):
- FIGURES4.tif
